# Supplementary material for: Neuroprotective Mechanisms of Porcine Brain Enzyme Hydrolysate in Memory Impairment: Multi-Target Strategy Against Amyloid-β-Induced Neurotoxicity
Source: Int J Mol Sci. 2025 Jun 24;26(13):6030. doi: 10.3390/ijms26136030 (PMC12250036; doi:10.3390/ijms26136030)
Supplement: Supplementary file 1 [file ijms-26-06030-s001.zip]

Archive with 1 entries (1 files):
- ijms-3680311-supplementary.pdf
